# Supplementary material for: Rehydration rescues Il22−/− mice from lethal Citrobacter rodentium infection
Source: Nat Commun. 2025 Dec 8;17:306. doi: 10.1038/s41467-025-67006-x (PMC12789483; doi:10.1038/s41467-025-67006-x)
Supplement: Supplementary file 3 — Supplementary Data 1 [file 41467_2025_67006_MOESM3_ESM.xlsx]

## Sheet: Sheet1
Figure No.				DPI
			Progression study	0	5	6	7	9	15	18	20	48
1	A	Il22+/+	11
		Il22-/-	27
	B	Il22+/+	11
		Il22-/-	27
	D-E	Il22+/+		6		9
		Il22-/-		9		10
	F	Il22+/+		9		9
		Il22-/-		11		12
	G	Il22+/+		7		8
		Il22-/-		9		9
2	B-C, E	Il22+/+		6				7
		Il22-/-		7				8
3	B	Il22+/+		6		6
		Il22-/-		8		7
		Il22-/- + FT				7
	C-F	Il22+/+		12				11
		Il22-/-		12				13
		Il22-/- + FT						13
	G	Il22+/+						5
		Il22-/-						5
		Il22-/- + FT						5
	H-I	Il22+/+	12
		Il22-/-	10
		Il22-/- + FT	10
4	A	Il22+/+			10		10	9
		Il22-/-			10		10	6
		Il22-/- + FT			10		8	9
	C	Il22+/+						9
		Il22-/-						7
		Il22-/- + FT						7
	D	Il22+/+						6
		Il22-/-						6
		Il22-/- + FT						6
	F, H, J-K	Il22+/+		7				7
		Il22-/-		9				8
		Il22-/- + FT						7
	L	Il22+/+		6				8
		Il22-/-		6				8
		Il22-/- + FT						8
5	A-E	Il22+/+		23				13
		Il22-/-		22				14
		Il22-/- + FT						13
	G-H	Il22+/+		7				7
		Il22-/-		10				15
		Il22-/- + FT						13
6	A-C, E-G	Il22+/+		11				13
		Il22-/-		12				15
		Il22-/- + FT						14
	H	Il22+/+		10				9
		Il22-/-		8				10
		Il22-/- + FT						11
7	A	Il22+/+			10	10		9	8	7	7
		Il22-/- + FT			10	8		9	6	5	5
	B, E-F	Il22+/+									10	6
		Il22-/- + FT									6	7
	G-H, S8	Il22+/+									10	6
		Il22-/- + FT									6	5
8	A	Il22+/+									10
		Il22-/- + FT									7
	B										10	5
											7	7
	E-G	Il22+/+	6
		Il22-/- + FT	6
S2	B-C	Vehicle		8
		rIl22		8
S3	B	Il22+/+						4
		Il22-/-						4
		Il22-/- + FT						4
S4	A-B	Il22-/-						8
		Il22-/- + FT						7
S6	B-J	Il22+/+		8				6
		Il22-/-		8				7
		Il22-/- + FT						7
S7	A-B	Il22-/-						8
		Il22-/- + FT						7
