# Supplementary material for: Rehydration rescues Il22−/− mice from lethal Citrobacter rodentium infection
Source: Nat Commun. 2025 Dec 8;17:306. doi: 10.1038/s41467-025-67006-x (PMC12789483; doi:10.1038/s41467-025-67006-x)
Supplement: Supplementary file 6 — source data [file 41467_2025_67006_MOESM6_ESM.xlsx]

## Sheet: 1A
Fig. 1A
Genotype	DPI	% Weight
Il22+/+	0	100
Il22+/+	0	100
Il22+/+	0	100
Il22+/+	0	100
Il22+/+	0	100
Il22+/+	0	100
Il22+/+	0	100
Il22+/+	0	100
Il22+/+	0	100
Il22+/+	0	100
Il22+/+	0	100
Il22+/+	3	100
Il22+/+	3	100
Il22+/+	3	100
Il22+/+	3	100
Il22+/+	3	100
Il22+/+	3	100
Il22+/+	3	100
Il22+/+	3	100
Il22+/+	3	100
Il22+/+	3	100
Il22+/+	3	100
Il22+/+	4	101.509
Il22+/+	4	100.353
Il22+/+	4	100.353
Il22+/+	4	99.308
Il22+/+	4	100.35
Il22+/+	4	100.2
Il22+/+	4	100.3
Il22+/+	4	100.5
Il22+/+	4	100.6
Il22+/+	4	100
Il22+/+	4	100.1
Il22+/+	5	100.915
Il22+/+	5	96.9136
Il22+/+	5	99.3311
Il22+/+	5	103.774
Il22+/+	5	102.474
Il22+/+	5	102.474
Il22+/+	5	102.768
Il22+/+	5	104.895
Il22+/+	5	100.288
Il22+/+	5	99.4962
Il22+/+	5	100.637
Il22+/+	6	98.1707
Il22+/+	6	96.9136
Il22+/+	6	97.3244
Il22+/+	6	102.641
Il22+/+	6	102.474
Il22+/+	6	102.474
Il22+/+	6	103.114
Il22+/+	6	103.147
Il22+/+	6	99.1355
Il22+/+	6	99.2443
Il22+/+	6	101.592
Il22+/+	7	99.0854
Il22+/+	7	97.5309
Il22+/+	7	98.3278
Il22+/+	7	102.641
Il22+/+	7	102.12
Il22+/+	7	102.12
Il22+/+	7	103.806
Il22+/+	7	102.797
Il22+/+	7	98.2709
Il22+/+	7	98.2368
Il22+/+	7	100.319
Il22+/+	8	99.4817
Il22+/+	8	97.5617
Il22+/+	8	99.398
Il22+/+	8	103.774
Il22+/+	8	102.474
Il22+/+	8	102.474
Il22+/+	8	104.498
Il22+/+	8	102.797
Il22+/+	8	99.4236
Il22+/+	8	98.7405
Il22+/+	8	98.7261
Il22+/+	9	101.219
Il22+/+	9	97.2222
Il22+/+	9	98.3278
Il22+/+	9	102.641
Il22+/+	9	102.12
Il22+/+	9	102.12
Il22+/+	9	103.806
Il22+/+	9	102.797
Il22+/+	9	99.4236
Il22+/+	9	98.2368
Il22+/+	9	98.7261
Il22+/+	10	99.6951
Il22+/+	10	97.2222
Il22+/+	10	98.6622
Il22+/+	10	99.4236
Il22+/+	10	97.4811
Il22+/+	10	98.0892
Il22+/+	11	99.3902
Il22+/+	11	96.6049
Il22+/+	11	98.6622
Il22+/+	12	99.0854
Il22+/+	12	96.9136
Il22+/+	12	97.6589
Il22+/+	12	99.4236
Il22+/+	12	98.2368
Il22+/+	12	99.6815
Il22+/+	13	98.7805
Il22+/+	13	96.6049
Il22+/+	13	96.99
Il22+/+	13	97.9827
Il22+/+	13	97.2292
Il22+/+	13	100.319
Il22+/+	14	98.7805
Il22+/+	14	96.6049
Il22+/+	14	97.6589
Il22+/+	14	97.6589
Il22+/+	14	96.5418
Il22+/+	14	95.7179
Il22+/+	14	98.0892
Il22-/-	0	100
Il22-/-	0	100
Il22-/-	0	100
Il22-/-	0	100
Il22-/-	0	100
Il22-/-	0	100
Il22-/-	0	100
Il22-/-	0	100
Il22-/-	0	100
Il22-/-	0	100
Il22-/-	0	100
Il22-/-	0	100
Il22-/-	0	100
Il22-/-	0	100
Il22-/-	0	100
Il22-/-	0	100
Il22-/-	0	100
Il22-/-	0	100
Il22-/-	0	100
Il22-/-	0	100
Il22-/-	0	100
Il22-/-	0	100
Il22-/-	0	100
Il22-/-	0	100
Il22-/-	0	100
Il22-/-	0	100
Il22-/-	0	100
Il22-/-	3	101.88
Il22-/-	3	103.52
Il22-/-	3	97.12
Il22-/-	3	103.83
Il22-/-	3	102.49
Il22-/-	3	100.55
Il22-/-	3	101.27
Il22-/-	3	99.56
Il22-/-	3	99.61
Il22-/-	4	102.024
Il22-/-	4	95.9559
Il22-/-	4	99.2308
Il22-/-	4	100
Il22-/-	4	98.0695
Il22-/-	4	98.9286
Il22-/-	4	98.52
Il22-/-	4	101.4
Il22-/-	4	96.43
Il22-/-	4	99.66
Il22-/-	4	102.31
Il22-/-	4	100.55
Il22-/-	4	102.39
Il22-/-	4	100.85
Il22-/-	4	100.77
Il22-/-	5	97.7887
Il22-/-	5	97.3294
Il22-/-	5	100
Il22-/-	5	97.0845
Il22-/-	5	102.024
Il22-/-	5	99.2647
Il22-/-	5	101.154
Il22-/-	5	101.119
Il22-/-	5	96.5251
Il22-/-	5	98.9286
Il22-/-	5	99.3846
Il22-/-	5	100
Il22-/-	5	100.282
Il22-/-	5	102.096
Il22-/-	5	97.561
Il22-/-	5	99.2327
Il22-/-	5	97.0732
Il22-/-	5	99.0379
Il22-/-	5	99.06
Il22-/-	5	100.13
Il22-/-	5	93.22
Il22-/-	5	99.06
Il22-/-	5	102.03
Il22-/-	5	101.09
Il22-/-	5	101.97
Il22-/-	5	100.81
Il22-/-	5	101.62
Il22-/-	6	96.5602
Il22-/-	6	95.2522
Il22-/-	6	99.7059
Il22-/-	6	89.7959
Il22-/-	6	102.834
Il22-/-	6	98.1618
Il22-/-	6	98.4615
Il22-/-	6	100.373
Il22-/-	6	99.3846
Il22-/-	6	99.4444
Il22-/-	6	99.1549
Il22-/-	6	100
Il22-/-	6	98.103
Il22-/-	6	97.6982
Il22-/-	6	97.561
Il22-/-	6	99.7084
Il22-/-	6	100.22
Il22-/-	6	97.28
Il22-/-	6	85
Il22-/-	6	101.06
Il22-/-	6	100.37
Il22-/-	6	100.65
Il22-/-	6	102.42
Il22-/-	6	101.19
Il22-/-	6	102.39
Il22-/-	7	94.5946
Il22-/-	7	96.1424
Il22-/-	7	99.4118
Il22-/-	7	83.3819
Il22-/-	7	100
Il22-/-	7	95.9559
Il22-/-	7	97.6923
Il22-/-	7	96.2687
Il22-/-	7	81.4672
Il22-/-	7	100
Il22-/-	7	97.5385
Il22-/-	7	93.8889
Il22-/-	7	98.5915
Il22-/-	7	95.8084
Il22-/-	7	92.1409
Il22-/-	7	90.7928
Il22-/-	7	94.5799
Il22-/-	7	94.4606
Il22-/-	7	98.97
Il22-/-	7	92.91
Il22-/-	7
Il22-/-	7	101.91
Il22-/-	7	103.23
Il22-/-	7	100.75
Il22-/-	7	99.85
Il22-/-	7	102.15
Il22-/-	7	101.78
Il22-/-	8	90.1228
Il22-/-	8	94.3027
Il22-/-	8	98.7647
Il22-/-	8	80.7289
Il22-/-	8	90.2834
Il22-/-	8	90.4412
Il22-/-	8	90.7692
Il22-/-	8	90.2985
Il22-/-	8	77.2201
Il22-/-	8	98.9286
Il22-/-	8	97.2308
Il22-/-	8	88.8889
Il22-/-	8	97.1831
Il22-/-	8	88.6227
Il22-/-	8	89.7019
Il22-/-	8	86.445
Il22-/-	8	88.8889
Il22-/-	8	87.4636
Il22-/-	8	95.52
Il22-/-	8	88.88
Il22-/-	8
Il22-/-	8	100.85
Il22-/-	8	103.14
Il22-/-	8	98.6
Il22-/-	8	93.59
Il22-/-	8	101.67
Il22-/-	8	101.7
Il22-/-	9	83.2924
Il22-/-	9	89.3175
Il22-/-	9	97.9412
Il22-/-	9	80
Il22-/-	9	82.1862
Il22-/-	9	81.9853
Il22-/-	9	86.1539
Il22-/-	9	85.4478
Il22-/-	9
Il22-/-	9	92.8571
Il22-/-	9	93.8461
Il22-/-	9	83.3333
Il22-/-	9	98.0282
Il22-/-	9	83.8323
Il22-/-	9	87.5339
Il22-/-	9	83.6317
Il22-/-	9	83.1978
Il22-/-	9	83.3819
Il22-/-	9	87.42
Il22-/-	9	85
Il22-/-	9	98.3
Il22-/-	9	100.32
Il22-/-	9	96.01
Il22-/-	9	88.35
Il22-/-	9	101.74
Il22-/-	9	100.85
Il22-/-	10	80
Il22-/-	10	83.9763
Il22-/-	10	97.9412
Il22-/-	10	80
Il22-/-	10	85.7143
Il22-/-	10	89.8461
Il22-/-	10	79.4444
Il22-/-	10	94.9296
Il22-/-	10	80.8383
Il22-/-	10	84.8238
Il22-/-	10	80
Il22-/-	10	79.1328
Il22-/-	10	80.4665
Il22-/-	10	85
Il22-/-	10	90.21
Il22-/-	10	99.49
Il22-/-	10	96.21
Il22-/-	10	85.05
Il22-/-	10	99
Il22-/-	10	98.65
Il22-/-	11	80
Il22-/-	11	78.3383
Il22-/-	11	97.0588
Il22-/-	11	80
Il22-/-	11	78.5714
Il22-/-	11	84.0108
Il22-/-	11	85
Il22-/-	11	88.78
Il22-/-	11	91.78
Il22-/-	11	96.48
Il22-/-	11	89.65
Il22-/-	12	80
Il22-/-	12	75.6677
Il22-/-	12	96.4706
Il22-/-	12	80
Il22-/-	12	80.7588
Il22-/-	13	85
Il22-/-	13	78
Il22-/-	13	85
Il22-/-	14	80
Il22-/-	14	80
Two-tailed students t-test
14 dpi Il22+/+ vs 14 dpi Il22-/-		p<.001

## Sheet: 1D-G
Fig. 1D-G
Genotype	DPI	Faecal trait score	% water content	Sodium (µmol/ gram faeces)	Potassium (µmol/ gram faeces)
Il22+/+	0	2	29	62.5749	44.8807
Il22+/+	0	3	32	23.7257	12.6249
Il22+/+	0	3	32	34.5747	19.6785
Il22+/+	0	3	37	93.8528	46.7057
Il22+/+	0	3	34	18.9118	28.0116
Il22+/+	0	3	39	77.7603	48.6311
Il22+/+	0			92.3644	32.2656
Il22+/+	0			29.2852
Il22+/+	0	3	35	47.024
Il22+/+	6	5	51.8939	49.3196	30.6178
Il22+/+	6	5	56.2249	79.8113	23.4697
Il22+/+	6	5	49.2401	26.0462	14.0931
Il22+/+	6	5	50.7317	62.0158	17.2235
Il22+/+	6	5	52.7273	35.69	22.3023
Il22+/+	6	5	57.7708	58.2118	31.9537
Il22+/+	6	6	66.7785	119.507	44.4455
Il22+/+	6	5	59.6517	46.9394	13.437
Il22+/+	6	2	24.7148	32.513
Il22-/-	0	3	37	85.3529	16.4583
Il22-/-	0	2	28	63.2686	31.9152
Il22-/-	0	3	30	28.1383	29.6994
Il22-/-	0	3	31	31.2026	45.0243
Il22-/-	0	3	30	26.6262	16.5674
Il22-/-	0	2	29	31.8151	27.0438
Il22-/-	0	3	32	57.1677	44.3298
Il22-/-	0	3	34	86.9943	22.7068
Il22-/-	0	3	39	94.2177	36.7846
Il22-/-	0			80.2253
Il22-/-	0			27.2923
Il22-/-	6	6	66.6019	121.388	65.4423
Il22-/-	6	7	70.9046	135.974	44.7147
Il22-/-	6	6	66.6667	139.478	27.0619
Il22-/-	6	6	66.8904	109.331	56.6952
Il22-/-	6	6	69.5349	146.097	48.5799
Il22-/-	6	5	55.7047	82.6007	68.5703
Il22-/-	6	5	58.2878	91.1731	39.5744
Il22-/-	6	6	66.5049	126.079	30.6984
Il22-/-	6	7	71.0425	107.622	27.3342
Il22-/-	6	7	72.2433	163.415
Il22-/-	6			150.79
Il22-/-	6			202.59
2 Way ANOVA | p values
0 dpi :Il22+/+ vs. 0 dpi :Il22-/-		>0.9999	>0.9999	>0.9999	>0.9999
0 dpi :Il22+/+ vs. 6 dpi :Il22+/+		<0.0001	<0.0001	>0.9999	0.8465
0 dpi :Il22-/- vs. 6 dpi :Il22-/-		<0.0001	<0.0001	<0.0001	0.0297
6 dpi :Il22+/+ vs. 6 dpi :Il22-/-		0.0019	0.0005	<0.0001	0.0105

## Sheet: 2B-C, E
Fig. 2B-C and 2E
		2^delta CT values
Genotype	DPI	Reg3b	Reg3g	Slc26a3	Ca2	Ca4	Aqp8	Slc5a8	Slc15a1	Lgr5	Dclk1	Chga	Muc2	Alpi	Krt20
Il22+/+	0	7.46e-05	0.000314	0.14428	0.071725	0.186369	0.029105	0.002129	0.028374	0.000925	0.000703	0.003115	2.33067	7.21e-05	0.068019
Il22+/+	0		0.000619	0.134078	0.11979	0.131864	0.019131	0.001896	0.032468	0.000115	0.001133	0.00084	0.826476	6.94e-05	0.077984
Il22+/+	0	0.000431	0.001339	0.099701	0.102122	0.16301	0.017782	0.000462	0.028098		0.000984	0.00046	0.680916	6.62e-05	0.091506
Il22+/+	0	0.000151	0.000371	0.23159	0.078995	0.187783	0.023205	0.002232	0.027851	0.000812	0.00057	0.00374	1.49285	0.000151	0.065876
Il22+/+	0	2.17e-05	6.2e-05	0.141327	0.12381	0.145569	0.02281	0.002777	0.026987	0.000569	0.00071	0.001846	1.25519	7.96e-05	0.071276
Il22+/+	0	0.00017	0.000541	0.150195	0.099288	0.162919	0.022407	0.001899	0.028756		0.00082	0.002	1.31722	8.77e-05	0.074932
Il22+/+	9	0.003363	0.001247	0.003176	0.008482	0.005075	0.003553	0.00187	0.000476	0.000605	0.000232	0.001271	0.145389	2.9e-05	0.030455
Il22+/+	9	0.131145	0.056021	0.020242	0.065833	0.069065	0.014201	0.003616	0.005362	0.000194	0.000387	0.001784	0.33024	2.63e-05	0.059355
Il22+/+	9	0.024709	0.014686	0.009812	0.032914	0.019819	0.014174	0.001595	0.001241	0.000166	0.000178	0.001393	0.30802	2.11e-05	0.058978
Il22+/+	9	0.01391	0.00891	0.058139	0.09544	0.088962	0.018477	0.005053	0.004853	0.000284	0.000339	0.001709	0.363666	4e-05	0.075743
Il22+/+	9	0.087112	0.025461	0.001013	0.011262	0.014469	0.002532	0.001626	0.000827	0.00031	0.000238	0.000179	0.2126	2.14e-05	0.059262
Il22+/+	9	0.171904	0.057735	0.003137	0.034251	0.006982	0.003701	0.003555	0.000397	0.000613	0.000235	0.000745	0.331653	3.07e-05	0.022171
Il22+/+	9	0.021884	0.010597	0.002825	0.021065	0.007167	0.003406	0.003121	0.000906	0.000969	0.000173	0.001162	0.352676	2.33e-05	0.030988
Il22-/-	0	4.49e-05	8.38e-05	0.66866	0.473505	0.237094	0.092668	0.002722	0.087906	0.001353	0.000777	0.009768	4.40815	8.27e-05	0.19588
Il22-/-	0	2.6e-05	3.36e-05	0.092446	0.092913	0.147193	0.020097	0.001903	0.021897	0.000273	0.001165	0.0008	0.666981	3.55e-05	0.064068
Il22-/-	0	9.72e-05	8.66e-05	0.240815	0.280277	0.124054	0.044734	0.008129	0.019075	0.001751	0.000176	0.010658	1.24592	9.75e-05	0.106507
Il22-/-	0	9.14e-05	8.88e-05	0.244338	0.198121	0.223731	0.039585	0.004382	0.027087	0.001785	0.001058	0.001768	1.52278	0.000111	0.131954
Il22-/-	0	6.41e-05	0.00014	0.135443	0.093719	0.158991	0.016783	0.000487	0.046596	0.000206	0.003894	6.6e-05	1.50432	5.82e-05	0.093149
Il22-/-	0	0.000154	0.000315	0.316254	0.167581	0.156219	0.040814	0.005791	0.026376	0.000419	0.000146	0.004821	0.968895	7.4e-05	0.109624
Il22-/-	0		0.000143	0.097107	0.052824	0.128828	0.01355	0.000356	0.034265				1.76425	0.000135	0.098249
Il22-/-	9	0.000251	0.000307	0.001551	0.007449	0.000131	0.000557	0.000348	2.65e-05	0.00018	0.000616	0.003041	0.513983	8.65e-06	0.022006
Il22-/-	9	0.000344	0.000918	0.00101	0.004295	0.00019	0.000189	0.000463	9.01e-05	1.9e-05	0.00014	0.000624	0.191108	3.3e-05	0.025407
Il22-/-	9	0.000485	0.001295	0.000381	0.007726	0.000274	3.38e-05	0.00039	2.65e-05	0.000478	0.000263	0.003959	0.209323	4.94e-06	0.014202
Il22-/-	9	0.000116	0.000179	0.000655	0.000932	0.000192	5.64e-05	0.000356	3.83e-05	6.94e-05	0.000647	0.000704	0.560735	7.31e-06	0.011634
Il22-/-	9	0.001318	0.000674	0.000133	0.003498	0.000102	0.000193	0.000496	2.62e-05	0.000782	0.000206	0.001601	0.334643	6.52e-06	0.020253
Il22-/-	9	0.000245	0.000769	0.000145	0.00575	3.63e-05	3.31e-05	0.000455	1.26e-05	0.001866	6.37e-05	0.001043	0.437272	3.89e-06	0.006364
Il22-/-	9	0.000857	0.001145	3.64e-05	0.008046	0.0001	0.000646	0.000651	0.000113	0.00049	7.63e-05	0.000625	0.09205	1.35e-05	0.017425
Il22-/-	9	0.000151	0.000108	0.000122	0.009411	7e-05	0.000168	0.000778	4.17e-05	0.001036	0.000145	0.003022	0.214843	8.58e-06	0.020986
2 Way ANOVA | p values
0 dpi :Il22+/+ vs. 0 dpi :Il22-/-		0.0474	0.028	>0.9999	>0.9999	>0.9999	>0.9999	>0.9999	>0.9999	>0.9999	>0.9999	>0.9999	>0.9999	>0.9999	0.3529
0 dpi :Il22+/+ vs. 9 dpi :Il22+/+		<0.0001	<0.0001	<0.0001	0.0184	<0.0001	0.0503	>0.9999	<0.0001	>0.9999	0.0458	>0.9999	0.0001	0.0006	0.0845
0 dpi :Il22-/- vs. 9 dpi :Il22-/-		0.0332	0.0164	<0.0001	<0.0001	<0.0001	<0.0001	0.0023	<0.0001	0.8748	0.0274	>0.9999	<0.0001	<0.0001	<0.0001
9 dpi :Il22+/+ vs. 9 dpi :Il22-/-		<0.0001	<0.0001	<0.0001	0.0003	<0.0001	<0.0001	0.0005	<0.0001	>0.9999	>0.9999	>0.9999	>0.9999	0.0003	0.0001

## Sheet: 3B
Fig. 3B
Genotype	DPI	% water content
Il22+/+	0	47.0383
Il22+/+	0	48.5714
Il22+/+	0	40.8478
Il22+/+	0	45.5665
Il22+/+	0	45
Il22+/+	0	43.2463
Il22+/+	6	51.8939
Il22+/+	6	56.2249
Il22+/+	6	49.2401
Il22+/+	6	52.7273
Il22+/+	6	49
Il22+/+	6	59.6517
Il22-/-	0	40.7143
Il22-/-	0	46.3918
Il22-/-	0	46.8531
Il22-/-	0	43.0631
Il22-/-	0	44.6269
Il22-/-	0	40.452
Il22-/-	0	50.8163
Il22-/-	0	37.0869
Il22-/-	6	66.6019
Il22-/-	6	70.9046
Il22-/-	6	66.6667
Il22-/-	6	66.8904
Il22-/-	6	72.2433
Il22-/-	6	68
Il22-/-	6	68.5
Il22-/- + FT	6	69.5349
Il22-/- + FT	6	55.7047
Il22-/- + FT	6	58.2878
Il22-/- + FT	6	66.5049
Il22-/- + FT	6	62.3301
Il22-/- + FT	6	69.4257
Il22-/- + FT	6	71.0425
2 Way ANOVA | p values
0 :Il22+/+ vs. 0 :Il22-/-		0.509
6:Il22+/+ vs. 6:Il22-/-		0.021
6:Il22-/- vs. 6:Il22-/- + FT		>0.9999
0 :Il22+/+ vs. 6:Il22+/+		<0.0001
0 :Il22-/- vs. 6:Il22-/-		<0.0001

## Sheet: 3C-F
Fig. 3C-F
Genotype	DPI	Total protein (mg/mL)	Renin (µg/mL)	Corticosterone (ng/mL)	Cystatin C (µg/mL)
Il22+/+	0	31.13	0.0168	17.3991	0.876969
Il22+/+	0	27.41	0.024669	19.192	0.688975
Il22+/+	0	28.48	0.031834	9.90809	0.605497
Il22+/+	0	21.56	0.016617	4.79678	0.600305
Il22+/+	0	29.93	0.019528	10.5434	0.649749
Il22+/+	0	24.72	0.015064	8.56533	0.649749
Il22+/+	0	29.16	0.018384	5.31302	0.731003
Il22+/+	0	28.02	0.019156	16.2037	0.55113
Il22+/+	0	27.91	0.012888	13.7628	1.20647
Il22+/+	0	29.51	0.01446	7.66364	0.911812
Il22+/+	0				0.858261
Il22+/+	0				1.32643
Il22+/+	0	25.53			1.42
Il22+/+	9	27.39	0.022609	21.1962	1.05252
Il22+/+	9	27.35	0.065712	29.421	0.879644
Il22+/+	9	28.11	2.51299	8.83773	0.922559
Il22+/+	9	29.4	15.5404	13.0058	1.05797
Il22+/+	9	22.48	28.9967	33.1759	0.82362
Il22+/+	9	22.46	16.595	8.52891	1.07982
Il22+/+	9	25.06	89.9957	1.73846	0.868947
Il22+/+	9	26.71	257.307	9.06781	0.914498
Il22+/+	9	26.95	9.49742	8.19383	0.936012
Il22+/+	9	27.93	0.064642	5.28598	0.634106
Il22+/+	9	28.32	0.040824		0.834265
Il22-/-	0	29.36	0.01548	7.66364	1.27603
Il22-/-	0	28.35	0.012747	26.5192	1.20924
Il22-/-	0	27.87	0.015188	9.44031	0.707338
Il22-/-	0	24.86	0.01369	14.1042	0.866274
Il22-/-	0	27.85	0.013541	7.69144	0.767937
Il22-/-	0	27.31	0.013615	3.8528	0.76001
Il22-/-	0	28.42	0.01565	9.8678	0.587338
Il22-/-	0	25.72	0.01755	11.8013	0.634106
Il22-/-	0	26.33	0.017502	8.50055	0.860931
Il22-/-	0	25.5	0.015736	7.74748	0.936012
Il22-/-	0	27.87	0.017742	5.90553	1.08803
Il22-/-	0	26.13	0.03	4.81144
Il22-/-	9	30.48	1644.3	130.647	1.28161
Il22-/-	9	29.15	3441.66	156.946	1.17879
Il22-/-	9	26.62	4549.4	29.1596	1.14018
Il22-/-	9	30.53	8771.97	61.8558	0.847589
Il22-/-	9	36.74	4260.29	83.3446	1.86356
Il22-/-	9	30.97	1844.51	20.2684	0.88232
Il22-/-	9	39.65	288.637	27.9046	2.08892
Il22-/-	9	38.74	1.14292	48.5955	1.88437
Il22-/-	9	32.36	149.695	13.4857	0.995435
Il22-/-	9	27.9	41.6081	41.4781	1.22034
Il22-/-	9	31.93	480.106	11.5718	1.03617
Il22-/-	9	29.62	3.16221	18.7183	1.12093
Il22-/-	9	24.79		9.80996	0.839592
Il22-/- + FT	9	32.05	2398.49	40.5958	1.01986
Il22-/- + FT	9	20.86	0.014755	31.0679	1.0935
Il22-/- + FT	9	27.38	0.045049	15.0896	1.12643
Il22-/- + FT	9	24.17	1.20061	25.8445	0.812988
Il22-/- + FT	9	21.68	0.073713	18.0715	1.05797
Il22-/- + FT	9	24.94	0.107523	26.2818	1.04162
Il22-/- + FT	9	23.98	9.81438	14.3443	1.19816
Il22-/- + FT	9	28.28	0.426877	17.5776	0.712592
Il22-/- + FT	9	17.2	0.214241	15.8927	1.50499
Il22-/- + FT	9	24.67	0.097438	20.7245	0.73627
Il22-/- + FT	9	26.42	20.8823	39.7427	0.79176
Il22-/- + FT	9	27.22	40.2644	20.7245	0.634106
Il22-/- + FT	9		28.5247	17.1035	0.984602
Il22-/- + FT	9		8.32869	19.8272	1.10447
2 Way ANOVA | p values
0 :Il22+/+ vs. 0 :Il22-/-		0.124	0.2907	0.0942	0.1315
0 :Il22+/+ vs. 9:Il22+/+		0.3432	0.0054	0.0106	0.0561
0 :Il22-/- vs. 9:Il22-/-		0.046	0.0054	0.0106	0.011
9:Il22+/+ vs. 9:Il22-/-		0.026	0.0095	0.0173	0.0119
9:Il22-/- vs. 9:Il22-/- + FT		0.0005	0.0043	0.0496	0.0492

## Sheet: 3G
Fig. 3G
Genotype	DPI	Disease score
Il22+/+	9	0
Il22+/+	9	1
Il22+/+	9	0
Il22+/+	9	1
Il22+/+	9	1
Il22-/-	9	12
Il22-/-	9	12
Il22-/-	9	16
Il22-/-	9	12
Il22-/-	9	13
Il22-/- + FT	9	3
Il22-/- + FT	9	2
Il22-/- + FT	9	3
Il22-/- + FT	9	2
Il22-/- + FT	9	5
One way ANOVA | p values
Il22+/+ vs. Il22-/-		<0.0001
Il22+/+ vs. Il22-/- + FT		0.0332
Il22-/- vs. Il22-/- + FT		<0.0001

## Sheet: 3I
Fig 3I
Genotype	DPI	% Weight
Il22-/-	0	100
Il22-/-	0	100
Il22-/-	0	100
Il22-/-	0	100
Il22-/-	0	100
Il22-/-	0	100
Il22-/-	0	100
Il22-/-	0	100
Il22-/-	0	100
Il22-/-	5	97.7887
Il22-/-	5	97.3294
Il22-/-	5	97.0845
Il22-/-	5	96.5251
Il22-/-	5	98.9286
Il22-/-	6	96.5602
Il22-/-	6	95.2522
Il22-/-	6	89.7959
Il22-/-	6	102.024
Il22-/-	6	99.2647
Il22-/-	6	101.154
Il22-/-	6	101.119
Il22-/-	7	94.5946
Il22-/-	7	96.1424
Il22-/-	7	83.3819
Il22-/-	7	100
Il22-/-	7	95.9559
Il22-/-	7	97.6923
Il22-/-	7	96.2687
Il22-/-	7	81.4672
Il22-/-	7	100
Il22-/-	8	90.1228
Il22-/-	8	94.3027
Il22-/-	8	80.7289
Il22-/-	8	90.2834
Il22-/-	8	90.4412
Il22-/-	8	90.7692
Il22-/-	8	90.2985
Il22-/-	8	80
Il22-/-	8	98.9286
Il22-/-	9	83.2924
Il22-/-	9	89.3175
Il22-/-	9	80
Il22-/-	9	82.1862
Il22-/-	9	81.9853
Il22-/-	9	86.1539
Il22-/-	9	85.4478
Il22-/-	9
Il22-/-	9	92.8571
Il22-/-	10	80
Il22-/-	10	80
Il22-/-	10	80
Il22-/-	10	80
Il22-/-	10	82
Il22-/-	10	82
Il22-/-	10	85.7143
Il22-/-	11	83.9763
Il22-/-	11	80
Il22-/-	11	80
Il22-/-	12	80
Il22-/-	12	80
Il22-/-	13	80
Il22-/- + FT	0	100
Il22-/- + FT	0	100
Il22-/- + FT	0	100
Il22-/- + FT	0	100
Il22-/- + FT	0	100
Il22-/- + FT	0	100
Il22-/- + FT	0	100
Il22-/- + FT	0	100
Il22-/- + FT	0	100
Il22-/- + FT	0	100
Il22-/- + FT	5	100
Il22-/- + FT	5	97.0149
Il22-/- + FT	5	99.3485
Il22-/- + FT	5	102.573
Il22-/- + FT	5	98.524
Il22-/- + FT	5	101.177
Il22-/- + FT	5	103.729
Il22-/- + FT	5	97.0696
Il22-/- + FT	5	97.7273
Il22-/- + FT	5	98.5294
Il22-/- + FT	6	99.3865
Il22-/- + FT	6	94.9254
Il22-/- + FT	6	99.3485
Il22-/- + FT	6	102.941
Il22-/- + FT	6	98.155
Il22-/- + FT	6	100.784
Il22-/- + FT	6	104.746
Il22-/- + FT	7	96.9325
Il22-/- + FT	7	94.3284
Il22-/- + FT	7	99.3485
Il22-/- + FT	7	101.103
Il22-/- + FT	7	98.155
Il22-/- + FT	7	98.4314
Il22-/- + FT	7	105.085
Il22-/- + FT	7	95.2381
Il22-/- + FT	7	98.8636
Il22-/- + FT	7	97.7941
Il22-/- + FT	8	95.7055
Il22-/- + FT	8	88.6567
Il22-/- + FT	8	97.7199
Il22-/- + FT	8	95.9559
Il22-/- + FT	8	94.834
Il22-/- + FT	8	94.902
Il22-/- + FT	8	105.763
Il22-/- + FT	8	93.7729
Il22-/- + FT	8	95.4545
Il22-/- + FT	8	95.5882
Il22-/- + FT	9	90.4908
Il22-/- + FT	9	87.1642
Il22-/- + FT	9	95.7329
Il22-/- + FT	9	94.1176
Il22-/- + FT	9	93.3579
Il22-/- + FT	9	92.1569
Il22-/- + FT	9	105.085
Il22-/- + FT	9	92.674
Il22-/- + FT	9	95.8333
Il22-/- + FT	9	93.0147
Il22-/- + FT	10	88.9571
Il22-/- + FT	10	87.7612
Il22-/- + FT	10	93.8111
Il22-/- + FT	10	88.9706
Il22-/- + FT	10	93.3579
Il22-/- + FT	10	90.9804
Il22-/- + FT	10	88.5375
Il22-/- + FT	10	90.1099
Il22-/- + FT	10	94.697
Il22-/- + FT	10	93.0147
Il22-/- + FT	11	87.4233
Il22-/- + FT	11	85.6716
Il22-/- + FT	11	93.1596
Il22-/- + FT	11	86.7647
Il22-/- + FT	11	94.0959
Il22-/- + FT	11	93.3333
Il22-/- + FT	11	88.1423
Il22-/- + FT	11	89.7436
Il22-/- + FT	11	94.697
Il22-/- + FT	11	94.8529
Il22-/- + FT	12	89.5705
Il22-/- + FT	12	87.4627
Il22-/- + FT	12	94.4625
Il22-/- + FT	12	86.7647
Il22-/- + FT	12	92.9889
Il22-/- + FT	12	90.9804
Il22-/- + FT	12	86.166
Il22-/- + FT	12	89.7436
Il22-/- + FT	12	95.0758
Il22-/- + FT	12	95.5882
Il22-/- + FT	13	90.184
Il22-/- + FT	13	88.6567
Il22-/- + FT	13	95.114
Il22-/- + FT	13	91.5129
Il22-/- + FT	13	89.4118
Il22-/- + FT	13	84.585
Il22-/- + FT	13	90.1099
Il22-/- + FT	13	95.8333
Il22-/- + FT	13	98.5294
Il22-/- + FT	14	89.5705
Il22-/- + FT	14	92.2388
Il22-/- + FT	14	94.1368
Il22-/- + FT	14	93.7269
Il22-/- + FT	14	91.7647
Il22-/- + FT	14	86.917
Il22-/- + FT	14	86.8132
Il22-/- + FT	14	94.3182
Il22-/- + FT	14	97.0588
Il22-/- + FT	15	89.8773
Il22-/- + FT	15	91.9403
Il22-/- + FT	15	92.8339
Il22-/- + FT	15	96.679
Il22-/- + FT	15	95.6863
Il22-/- + FT	15	90.1186
Il22-/- + FT	15	89.7436
Il22-/- + FT	15	94.697
Il22-/- + FT	15	97.7941
Il22-/- + FT	16	90.4908
Il22-/- + FT	16	92.2388
Il22-/- + FT	16	93.1596
Il22-/- + FT	16	97.048
Il22-/- + FT	16	97.2549
Il22-/- + FT	16	96.0079
Il22-/- + FT	16	93.6996
Il22-/- + FT	16	96.9697
Il22-/- + FT	16	100.368
Il22-/- + FT	17	95.092
Il22-/- + FT	17	93.1343
Il22-/- + FT	17	91.2052
Il22-/- + FT	17	95.203
Il22-/- + FT	17	96.0784
Il22-/- + FT	17	97.2332
Il22-/- + FT	17	96.7033
Il22-/- + FT	17	97.7273
Il22-/- + FT	17	101.471
Il22-/- + FT	18	98.1595
Il22-/- + FT	18	94.9254
Il22-/- + FT	18	93.8111
Il22-/- + FT	18	98.524
Il22-/- + FT	18	98.8235
Il22-/- + FT	18	96.4427
Il22-/- + FT	19	98.4663
Il22-/- + FT	19	92.8358
Il22-/- + FT	19	95.7655
Il22-/- + FT	19	97.417
Il22-/- + FT	19	97.6471
Il22-/- + FT	19	96.0474
Il22-/- + FT	19	98.8645
Il22-/- + FT	19	97.7273
Il22-/- + FT	19	99.2647
Il22-/- + FT	20	97.454
Il22-/- + FT	20	94.3284
Il22-/- + FT	20	94.7883
Il22-/- + FT	20	98.155
Il22-/- + FT	20	98.8235
Il22-/- + FT	20	98.0237
Il22-/- + FT	20	99.5238
Il22-/- + FT	20	99.2424
Il22-/- + FT	20	101.838
Il22-/- + FT	21	98.1595
Il22-/- + FT	21	93.4328
Il22-/- + FT	21	94.4625
Il22-/- + FT	22	99.6933
Il22-/- + FT	22	97.6119
Il22-/- + FT	22	98.0456
Il22-/- + FT	23	98.773
Il22-/- + FT	23	95.5224
Il22-/- + FT	23	95.114
Il22-/- + FT	24	97.454
Il22-/- + FT	24	95.8209
Il22-/- + FT	24	94.7231
Il22-/- + FT	25	99.6933
Il22-/- + FT	25	95.5224
Il22-/- + FT	25	94.4625
Il22-/- + FT	26	99.5399
Il22-/- + FT	26	95.7612
Il22-/- + FT	26	95.114
Il22-/- + FT	27	99.5399
Il22-/- + FT	27	95.7612
Il22-/- + FT	27	95.114
Il22-/- + FT	28	101.841
Il22-/- + FT	28	95.5224
Il22-/- + FT	28	94.7883
Il22-/- + FT	29	100.614
Il22-/- + FT	29	97.0149
Il22-/- + FT	29	95.7655
Il22-/- + FT	31	100.92
Il22-/- + FT	31	97.9104
Il22-/- + FT	31	98.0456
Il22+/+	0	100
Il22+/+	0	100
Il22+/+	0	100
Il22+/+	0	100
Il22+/+	0	100
Il22+/+	0	100
Il22+/+	0	100
Il22+/+	0	100
Il22+/+	0	100
Il22+/+	0	100
Il22+/+	0	100
Il22+/+	0	100
Il22+/+	5	100.915
Il22+/+	5	97.1609
Il22+/+	5	96.9136
Il22+/+	5	99.3311
Il22+/+	5	104.167
Il22+/+	5	102.431
Il22+/+	5	103.158
Il22+/+	5	104.074
Il22+/+	5	102.778
Il22+/+	6	98.1707
Il22+/+	6	96.53
Il22+/+	6	96.9136
Il22+/+	6	97.3244
Il22+/+	6	103.472
Il22+/+	6	102.083
Il22+/+	6	101.754
Il22+/+	6	101.111
Il22+/+	6	100.347
Il22+/+	7	99.0854
Il22+/+	7	97.4763
Il22+/+	7	97.5309
Il22+/+	7	98.3278
Il22+/+	7	104.167
Il22+/+	7	102.431
Il22+/+	7	101.403
Il22+/+	7	101.111
Il22+/+	7	100.347
Il22+/+	7	98.0198
Il22+/+	7	100.68
Il22+/+	7	97.8688
Il22+/+	8	99.4817
Il22+/+	8	96.6877
Il22+/+	8	97.5617
Il22+/+	8	99.398
Il22+/+	8	103.125
Il22+/+	8	101.736
Il22+/+	8	101.754
Il22+/+	8	101.481
Il22+/+	8	101.042
Il22+/+	9	101.219
Il22+/+	9	95.8991
Il22+/+	9	97.2222
Il22+/+	9	98.3278
Il22+/+	9	104.167
Il22+/+	9	102.431
Il22+/+	9	101.403
Il22+/+	9	101.111
Il22+/+	9	100.347
Il22+/+	10	99.6951
Il22+/+	10	95.8991
Il22+/+	10	97.2222
Il22+/+	10	98.6622
Il22+/+	10	105.208
Il22+/+	10	104.167
Il22+/+	10	104.561
Il22+/+	10	101.481
Il22+/+	10	99.6528
Il22+/+	10	98.6799
Il22+/+	10	95.2381
Il22+/+	10	97.7049
Il22+/+	11	99.3902
Il22+/+	11	95.2681
Il22+/+	11	96.6049
Il22+/+	11	98.6622
Il22+/+	12	99.0854
Il22+/+	12	95.2681
Il22+/+	12	96.9136
Il22+/+	12	97.6589
Il22+/+	13	98.7805
Il22+/+	13	94.0063
Il22+/+	13	96.6049
Il22+/+	13	96.99
Il22+/+	14	98.7805
Il22+/+	14	88.959
Il22+/+	14	96.6049
Il22+/+	14	97.6589
Il22+/+	14	98.6469
Il22+/+	14	100
Il22+/+	14	97.377
Il22+/+	15	97.8658
Il22+/+	15	87.3817
Il22+/+	15	95.679
Il22+/+	15	97.3244
Il22+/+	15	106.944
Il22+/+	15	104.861
Il22+/+	15	105.263
Il22+/+	15	104.444
Il22+/+	15	102.083
Il22+/+	16	98.4756
Il22+/+	16	88.6435
Il22+/+	16	98.1482
Il22+/+	16	97.9933
Il22+/+	17	98.4756
Il22+/+	17	86.4353
Il22+/+	17	96.2963
Il22+/+	17	96.3211
Il22+/+	17	101.65
Il22+/+	17	100.34
Il22+/+	17	90.8197
Il22+/+	18	99.6951
Il22+/+	18	85.8044
Il22+/+	18	97.5309
Il22+/+	18	97.6589
Il22+/+	19	100.305
Il22+/+	19	88.6435
Il22+/+	19	96.9136
Il22+/+	19	97.9933
Il22+/+	20	100.305
Il22+/+	20	89.5899
Il22+/+	20	97.5309
Il22+/+	20	97.9933
Il22+/+	20	106.25
Il22+/+	20	106.597
Il22+/+	20	110.877
Il22+/+	20	104.444
Il22+/+	20	106.25
Il22+/+	20	101.65
Il22+/+	20	103.742
Il22+/+	20	94.918
Il22+/+	21	100.915
Il22+/+	21	92.429
Il22+/+	21	96.9136
Il22+/+	21	98.3278
Il22+/+	23	101.219
Il22+/+	23	92.429
Il22+/+	23	97.2222
Il22+/+	23	98.6622
Il22+/+	24	100.61
Il22+/+	24	96.8454
Il22+/+	24	97.2222
Il22+/+	24	96.99
Il22+/+	27	103.415
Il22+/+	27	97.918
Il22+/+	27	99.0741
Il22+/+	27	98.1271
Il22+/+	31	103.659
Il22+/+	31	100
Il22+/+	31	100
Il22+/+	31	101.003

## Sheet: 4A
Fig. 4A
Genotype	DPI	CFU/ gram faeces
Il22+/+	5	140000000
Il22+/+	5	540000
Il22+/+	5	4800000
Il22+/+	5	42000
Il22+/+	5	60000
Il22+/+	5	76000
Il22+/+	5	34000000
Il22+/+	5	1400000000
Il22+/+	5	7200000
Il22+/+	5	6800000
Il22+/+	7	28000
Il22+/+	7	38000000
Il22+/+	7	2200000000
Il22+/+	7	240000
Il22+/+	7	3800000000
Il22+/+	7	1400000000
Il22+/+	7	2400000000
Il22+/+	7	320000000
Il22+/+	7	500000000
Il22+/+	7	640000
Il22+/+	9	120000000
Il22+/+	9	600000000
Il22+/+	9	1400000000
Il22+/+	9	800000000
Il22+/+	9	106000000
Il22+/+	9	800000000
Il22+/+	9	50000000
Il22+/+	9	700000000
Il22+/+	9	50000000
Il22-/-	5	8000000000
Il22-/-	5	9600000000
Il22-/-	5	13400000000
Il22-/-	5	360000000
Il22-/-	5	3400000000
Il22-/-	5	520000000
Il22-/-	5	1800000000
Il22-/-	5	1020000000
Il22-/-	5	13800000000
Il22-/-	5	17000000000
Il22-/-	7	5600000000
Il22-/-	7	2400000
Il22-/-	7	720000000
Il22-/-	7	140000000
Il22-/-	7	3600000000
Il22-/-	7	2400000000
Il22-/-	7	2600000000
Il22-/-	7	1600000000
Il22-/-	7	3000000000
Il22-/-	7	7800000000
Il22-/-	9	8000000000
Il22-/-	9	4600000000
Il22-/-	9	3600000000
Il22-/-	9	2600000000
Il22-/-	9	1850000000
Il22-/-	9	185000000
Il22-/- + FT	5	21800000000
Il22-/- + FT	5	20400000000
Il22-/- + FT	5	1100000000
Il22-/- + FT	5	3800000000
Il22-/- + FT	5	26000000
Il22-/- + FT	5	21800000000
Il22-/- + FT	5	20400000000
Il22-/- + FT	5	280000000
Il22-/- + FT	5	156000000
Il22-/- + FT	5	400000000
Il22-/- + FT	7	7400000000
Il22-/- + FT	7	3000000000
Il22-/- + FT	7	3000000000
Il22-/- + FT	7	3400000000
Il22-/- + FT	7	5000000000
Il22-/- + FT	7	4600000000
Il22-/- + FT	7	2800000000
Il22-/- + FT	7	3200000000
Il22-/- + FT	8	2000000000
Il22-/- + FT	8	1800000000
Il22-/- + FT	8	200000
Il22-/- + FT	8	960000000
Il22-/- + FT	8	2800000000
Il22-/- + FT	8	800000000
Il22-/- + FT	8	500000000
Il22-/- + FT	8	700000000
Il22-/- + FT	8	500000000
2 Way ANOVA | p values
5 dpi :Il22+/+ vs. 5 dpi:Il22-/-		0.0366
5 dpi :Il22+/+ vs. 5 dpi :Il22-/- + FT		0.0086
7 dpi :Il22+/+ vs. 7 dpi :Il22-/-		0.0366
7 dpi :Il22+/+ vs. 7 dpi :Il22-/- + FT		0.0086
9 dpi :Il22+/+ vs. 9 dpi :Il22-/-		0.0366
9 dpi :Il22+/+ vs. 9 dpi :Il22-/- + FT		0.0086
7 dpi :Il22-/- vs. 7 dpi :Il22-/- + FT		>0.9999
9 dpi :Il22-/- vs. 9 dpi :Il22-/- + FT		>0.9999
5 dpi :Il22-/- vs. 5 dpi :Il22-/- + FT		>0.9999

## Sheet: 4C
Fig. 4C
Genotype	DPI	CFU/ gram Liver	CFU/ gram Spleen
Il22+/+	9	14000	20000
Il22+/+	9	3000	20000
Il22+/+	9	5600	7400
Il22+/+	9	10	10
Il22+/+	9	10	10
Il22+/+	9	1400	10
Il22+/+	9	8000	10
Il22+/+	9	10	10
Il22+/+	9	8000	10
Il22-/-	9	1300000	1600000
Il22-/-	9	108000	160000
Il22-/-	9	74000	60000
Il22-/-	9	500000	1000
Il22-/-	9	1800000	2000
Il22-/-	9	36000	560000
Il22-/-	9		8000
Il22-/- + FT	9	680000	280000
Il22-/- + FT	9	96000	120000
Il22-/- + FT	9	48000	16000
Il22-/- + FT	9	20000	1000
Il22-/- + FT	9	500000	2000
Il22-/- + FT	9	146000	54000
Il22-/- + FT	9	88000	52000
One way ANOVA | p values
9 dpi :Il22+/+ vs. 9 dpi :Il22-/-		0.0004	0.0338
9 dpi :Il22-/- vs. 9 dpi :Il22-/- + FT		0.4685	0.6002

## Sheet: 4D
Fig. 4D
Genotype	DPI	FITC (ng/mL)
Il22+/+	9	2.41751
Il22+/+	9	1.60551
Il22+/+	9	2.02502
Il22+/+	9	3.63425
Il22+/+	9	4.16017
Il22+/+	9	1.36994
Il22-/-	9	12.5245
Il22-/-	9	10.915
Il22-/-	9	22.3441
Il22-/-	9	4.7223
Il22-/-	9	5.92477
Il22-/-	9	5.08364
Il22-/- + FT	9	22.3441
Il22-/- + FT	9	15.7435
Il22-/- + FT	9	11.3148
Il22-/- + FT	9	14.2671
Il22-/- + FT	9	4.50242
Il22-/- + FT	9	4.984
One way ANOVA | p values
Il22+/+ vs. Il22-/-		0.016
Il22+/+ vs. Il22-/- + FT		0.0067
Il22-/- vs. Il22-/- + FT		>0.9999

[truncated: 20 more sheets: 4E, 4F, H, J-K, 4L, 5A-E, 5G-H, 6A-C, E-H, 7A, 7B, 7E-F, 7G-H, S8, 8A, 8B, 8C PCA, 8E, 8F-G, S2B-C, S3B, S4, S6, S7]
